# Supplementary material for: PRMT6 physically associates with nuclear factor Y to regulate photoperiodic flowering in Arabidopsis
Source: aBIOTECH. 2021 Dec 2;2(4):403–14. doi: 10.1007/s42994-021-00065-y (PMC9590495; doi:10.1007/s42994-021-00065-y)
Supplement: Supplementary file 1 — Supplementary file1 (XLSX 12 kb) [file 42994_2021_65_MOESM1_ESM.xlsx]

## Sheet: Table S1
Table S1 list of primers used in this study.
Experiments	Name	Primer name	Sequences (5' to 3')
Genotyping	prmt6-1	Sail_385_A06F	CATAATACGGGAATGAGAGAACAGGTG
		Sail_385_A06R	TGGTCCTCCATGTTATATCCCACAT
		Garlic LB3	TAGCATCTGAATTTCATAACCAATCTCGATACAC
	prmt6-2	Salk_151679F	CTGATATGGACTCCACGCTGGGT
		Salk_151679R	TGATTTTTGGCGCAATGTTTATGG
		LBa1	GTTCACGTAGTGGGCCATCG
Y2H	PRMT6	Nde1-Prmt6-ADF	TACGCTCATATGGCCATGAGTCTCTCTCTGTGTCTAACTG
		BamH1-Prmt6-ADR	CTCGATGGATCCCGTATCGAATTGTCAGAGAATCGCCT
		Nde1-Prmt6-BDF	GAGGACCTGCATATGAGTCTCTCTCTGTGTCTAACTG
		BamH1-Prmt6-BDR	TGCAGGTCGACGGATCCGAATTGTCAGAGAATCGCCT
	PRMT4a	Nde1-Prmt4a-ADF	TACGCTCATATGTCGCGAAGCTCTCTCATC
		BamH1-Prmt4a-ADR	CTCGATGGATCCCATGGACAGAAACAACGGT
		Nde1-Prmt4a-BDF	GAGGAGGACCTGCATATGATGGAGATTCCTTCTCTGAATAAGC
		BamH1-Prmt4a-BDR	TGCAGCGTCGACGGATCCCTAGAGCTGAGCGTTTGCGTTTTG
	PRMT4b	Nde1-Prmt4b-ADF	TACGCTCATATGGTATCTGTACATTCGCATCG
		BamH1-Prmt4b-ADR	CTCGATGGATCCCAAACAGAAATCCCAAGCTC
		Nde1-Prmt4b-BDF	GAGGAGGACCTGCATATGATGGAGGTATCTTCTGTGAAAAAGC
		BamH1-Prmt4b-BDR	TGCAGCGTCGACGGATCCTTAGAGCTGGGCACTTGGGTTCT
	NF-YC3	Nde1-BD-NFYC3F	GACCTGCATATGATGGATCAACAAGGACAATC
		BamH1-BD-NFYC3R	GTCGACGGATCCCTAATTGTCAGGATCCTGCTG
	NF-YC4	Nde1-AD-NFYC4F	TACGCTCATATGATGGACAATAACAACAAC
		BamH1-AD-NFYC4R	CTCGATGGATCCTCAACCTTGGCTATCGAG
	NF-YC9	Nde1-BD-NFYC9F	GACCTGCATATGATGGATCAACAAGACCATGG
		BamH1-BD-NFYC9R	GTCGACGGATCCCTAATTTTCCTGGTCAGG
	NF-YB2	Nde1-AD-NFYB2F	TACGCTCATATGATGGGGGATTCCGACAGGGA
		BamH1-AD-NFYB2R	CTCGATGGATCCTTAAGTCCTTGTCCTACCGG
	NF-YB3	Nde1-AD-NFYB3F	TACGCTCATATGATGGCGGATTCGGACAACG
		BamH1-AD-NFYB3R	CTCGATGGATCCGCTTTTATCATTTTACAATTAAG
BiFC		aatBadaptor-F	GTGGGGACAAGTTTGTACAAAAAAGCAGGCTTC
		aatBadaptor-R	GTGGGGACCACTTTGTACAAGAAAGCTGGGTC
	PRMT6	aatB-Prmt6F	CAAAAAAGCAGGCTTCAGTCTCTCTCTGTGTCTAACTG
		aatB-Prmt6R	CAAGAAAGCTGGGTCGAATTGTCAGAGAATCGCCT
	NF-YC3	aatB-NFYC3F	CAAAAAAGCAGGCTTCATGGATCAACAAGGACAATC
		aatB-NFYC3R	CAAGAAAGCTGGGTCCTAATTGTCAGGATCCTGCTG
	NF-YB3	aatB-NFYB3F	CAAAAAAGCAGGCTTCATGGCGGATTCGGACAACG
		aatB-NFYB3R	CAAGAAAGCTGGGTCGCTTTTATCATTTTACAATTAAG
	NF-YC9	aatB-NFYC9F	CAAAAAAGCAGGCTTCATGGATCAACAAGACCATGG
		aatB-NFYC9R	CAAGAAAGCTGGGTCCTAATTTTCCTGGTCAGG
CoIP	PRMT6	BamH1-ipP6F	CGGGATCCATGCAATCTGGCGGCGATTTC
		ipP6R	ACGCATTACTGACTCTTTTAC
	NF-YC3	Bgl1-ipYC3F	GAAGATCTATGGATCAACAAGGACAATC
		ipYC3R	ATTGTCAGGATCCTGCTG
Plasmid construction	PRMT6	OE-Prmt6F	F: GGTACCCGGGGATCCATGCAATCTGGCGGCGATTTC
		OE-Prmt6R	R: GCTCACCATGTCGATTAACGCATTACTGACTC
	PRMT6	GUS-Prmt6F	F: GGAGCTAGCTCTAGAATGCAATCTGGCGGCGATTTC
		GUS-Prmt6R	R: GCTCACCATGGATCCTTAACGCATTACTGACTC
